# Supplementary material for: Glycated Albumin and Continuous Glucose Monitoring Metrics in Dogs with Diabetes Mellitus: A Pilot Study
Source: Animals (Basel). 2025 Jul 8;15(14):2004. doi: 10.3390/ani15142004 (PMC12291857; doi:10.3390/ani15142004)
Supplement: Supplementary file 1 [file animals-15-02004-s001.zip]

Archive with 1 entries (1 files):
- animals-3653395-supplementary.pdf
